# Supplementary material for: Antifungal and Antibiofilm Activities of 2-Aminobenzoic Acid Derivatives Against a Clinical Ocular Candida albicans Isolate for Biomedical Applications
Source: Antibiotics (Basel). 2025 Apr 25;14(5):432. doi: 10.3390/antibiotics14050432 (PMC12108512; doi:10.3390/antibiotics14050432)
Supplement: Supplementary file 1 [file antibiotics-14-00432-s001.zip]

Archive with 1 entries (1 files):
- antibiotics-3589098-supplementary.pdf
